# Supplementary material for: Age-Related Trends in Dual-Energy X-Ray Absorptiometry–Measured Adiposity and Their Clinical Relevance: A Multicenter Cross-Sectional Study of Korean Peri- and Postmenopausal Women
Source: Medicina (Kaunas). 2025 Jul 19;61(7):1301. doi: 10.3390/medicina61071301 (PMC12298740; doi:10.3390/medicina61071301)
Supplement: Supplementary file 1 [file medicina-61-01301-s001.zip]

Archive with 1 entries (1 files):
- medicina-3723702-supplementary.pdf
